# Supplementary material for: MME+ fibro-adipogenic progenitors are the dominant adipogenic population during fatty infiltration in human skeletal muscle
Source: Commun Biol. 2023 Jan 27;6:111. doi: 10.1038/s42003-023-04504-y (PMC9883500; doi:10.1038/s42003-023-04504-y)
Supplement: Supplementary file 4 — Supplementary Data 1 [file 42003_2023_4504_MOESM4_ESM.xlsx]

## Sheet: Fig. 1
Figure 1D (left panel)				Figure 1D (mid panel)				Figure 1D (right panel)
	NES	neg log 10 padj			NES	neg log 10 padj			NES	neg log 10 padj
BILE_ACID_METABOLISM	1.94746	2.45848		BILE_ACID_METABOLISM	1.54313	0.486785		MITOTIC_SPINDLE	1.60036	2.10372
ADIPOGENESIS	1.78221	2.45848		ADIPOGENESIS	1.53014	0.49208		EPITHELIAL_MESENCHYMAL_TRANSITION	1.55455	1.52016
MYOGENESIS	1.66919	1.54253		HYPOXIA	1.47107	0.486785		PANCREAS_BETA_CELLS	1.42438	0.595612
UV_RESPONSE_UP	1.23395	0.25048		APICAL_JUNCTION	1.41595	0.486785		GLYCOLYSIS	1.41714	0.726631
MYC_TARGETS_V2	1.08264	0.146025		MYOGENESIS	1.3781	0.473998		APICAL_JUNCTION	1.41179	0.615833
ANDROGEN_RESPONSE	1.01816	0.133539		PROTEIN_SECRETION	1.35843	0.388279		INFLAMMATORY_RESPONSE	1.38664	0.615833
XENOBIOTIC_METABOLISM	0.924188	0.0809126		KRAS_SIGNALING_UP	1.29254	0.266275		APICAL_SURFACE	1.38242	0.511399
FATTY_ACID_METABOLISM	0.807738	0.0260377		CHOLESTEROL_HOMEOSTASIS	1.27705	0.232214		COMPLEMENT	1.37989	0.615833
MYC_TARGETS_V1	0.602222	0		EPITHELIAL_MESENCHYMAL_TRANSITION	1.21915	0.232214		PROTEIN_SECRETION	1.34409	0.595612
E2F_TARGETS	0.487512	0		IL2_STAT5_SIGNALING	1.17348	0.144466		TNFA_SIGNALING_VIA_NFKB	1.33879	0.595247
UNFOLDED_PROTEIN_RESPONSE	0.424215	0		GLYCOLYSIS	1.16688	0.144466		KRAS_SIGNALING_UP	1.33619	0.595612
OXIDATIVE_PHOSPHORYLATION	-0.376832	0		TGF_BETA_SIGNALING	1.10778	0.0418528		TGF_BETA_SIGNALING	1.31431	0.438234
DNA_REPAIR	-0.418419	0		ANDROGEN_RESPONSE	1.07398	0.0418528		UV_RESPONSE_DN	1.29222	0.595612
ALLOGRAFT_REJECTION	-0.685291	0		UV_RESPONSE_UP	1.06839	0.0418528		CHOLESTEROL_HOMEOSTASIS	1.28754	0.39274
P53_PATHWAY	-0.758076	0.0222635		ALLOGRAFT_REJECTION	1.05683	0.0418528		HYPOXIA	1.25075	0.438234
SPERMATOGENESIS	-0.769807	0.0260377		P53_PATHWAY	0.989713	0.0418528		REACTIVE_OXYGEN_SPECIES_PATHWAY	1.21133	0.237259
CHOLESTEROL_HOMEOSTASIS	-0.793826	0.0317972		MYC_TARGETS_V1	0.985777	0.0418528		ANGIOGENESIS	1.19721	0.237259
MTORC1_SIGNALING	-0.833307	0.0385341		MITOTIC_SPINDLE	0.976422	0.0418528		G2M_CHECKPOINT	1.15484	0.237259
HEME_METABOLISM	-0.878233	0.0639071		UNFOLDED_PROTEIN_RESPONSE	0.901384	0.0287286		COAGULATION	1.12515	0.147758
INTERFERON_GAMMA_RESPONSE	-0.90066	0.0795785		PI3K_AKT_MTOR_SIGNALING	0.899683	0.0287286		PI3K_AKT_MTOR_SIGNALING	1.04035	0.053853
KRAS_SIGNALING_DN	-0.926227	0.0978216		KRAS_SIGNALING_DN	0.897259	0.0287286		APOPTOSIS	1.00981	0.053853
G2M_CHECKPOINT	-0.941191	0.0978216		G2M_CHECKPOINT	0.897122	0.0287286		KRAS_SIGNALING_DN	1.00138	0.053853
NOTCH_SIGNALING	-0.962969	0.0978216		E2F_TARGETS	0.896722	0.0287286		HEDGEHOG_SIGNALING	0.96381	0.0531394
INTERFERON_ALPHA_RESPONSE	-0.982677	0.130306		NOTCH_SIGNALING	0.838386	0.00592747		IL2_STAT5_SIGNALING	0.949528	0.0531394
IL2_STAT5_SIGNALING	-1.02209	0.136218		MTORC1_SIGNALING	0.802496	0.00297209		ESTROGEN_RESPONSE_LATE	0.944919	0.0531394
KRAS_SIGNALING_UP	-1.03216	0.136218		TNFA_SIGNALING_VIA_NFKB	0.792496	0.00297209		INTERFERON_ALPHA_RESPONSE	0.942648	0.0531394
PEROXISOME	-1.03809	0.136218		COMPLEMENT	0.762515	0.00297209		P53_PATHWAY	0.939546	0.0531394
HYPOXIA	-1.04359	0.136218		MYC_TARGETS_V2	0.75851	0.00297209		NOTCH_SIGNALING	0.935308	0.0531394
WNT_BETA_CATENIN_SIGNALING	-1.04445	0.136218		INFLAMMATORY_RESPONSE	0.722427	0.00297209		ANDROGEN_RESPONSE	0.922361	0.0531394
PI3K_AKT_MTOR_SIGNALING	-1.08095	0.146025		FATTY_ACID_METABOLISM	0.7053	0.00297209		UNFOLDED_PROTEIN_RESPONSE	0.899275	0.0531394
HEDGEHOG_SIGNALING	-1.13113	0.146025		PANCREAS_BETA_CELLS	0.689206	0.00297209		MTORC1_SIGNALING	0.866046	0.0217557
PROTEIN_SECRETION	-1.15993	0.241783		SPERMATOGENESIS	0.658597	0.00297209		ALLOGRAFT_REJECTION	0.813938	0.0156086
REACTIVE_OXYGEN_SPECIES_PATHWAY	-1.16751	0.195481		APOPTOSIS	0.624549	0		WNT_BETA_CATENIN_SIGNALING	0.758982	0.00322497
ESTROGEN_RESPONSE_LATE	-1.16949	0.238709		DNA_REPAIR	0.549	0		SPERMATOGENESIS	0.711467	0
ESTROGEN_RESPONSE_EARLY	-1.17985	0.25048		HEME_METABOLISM	0.471206	0		PEROXISOME	0.708105	0
APICAL_JUNCTION	-1.18664	0.25048		OXIDATIVE_PHOSPHORYLATION	-0.352144	0		HEME_METABOLISM	0.705221	0
TGF_BETA_SIGNALING	-1.20365	0.25048		INTERFERON_ALPHA_RESPONSE	-0.735153	0.00297209		INTERFERON_GAMMA_RESPONSE	0.686917	0
APOPTOSIS	-1.24063	0.25048		REACTIVE_OXYGEN_SPECIES_PATHWAY	-0.783249	0.00297209		IL6_JAK_STAT3_SIGNALING	0.669886	0
APICAL_SURFACE	-1.24896	0.25048		INTERFERON_GAMMA_RESPONSE	-0.831361	0.00297209		MYC_TARGETS_V1	0.616836	0
PANCREAS_BETA_CELLS	-1.277	0.25048		WNT_BETA_CATENIN_SIGNALING	-0.895154	0.0287286		E2F_TARGETS	0.589611	0
COAGULATION	-1.302	0.269189		APICAL_SURFACE	-0.97232	0.0418528		FATTY_ACID_METABOLISM	0.509942	0
IL6_JAK_STAT3_SIGNALING	-1.33523	0.31967		PEROXISOME	-0.990808	0.0418528		DNA_REPAIR	0.462216	0
GLYCOLYSIS	-1.3666	0.531675		HEDGEHOG_SIGNALING	-1.02069	0.0418528		OXIDATIVE_PHOSPHORYLATION	-0.329347	0
EPITHELIAL_MESENCHYMAL_TRANSITION	-1.43859	0.94178		ESTROGEN_RESPONSE_LATE	-1.04071	0.0418528		MYC_TARGETS_V2	-0.769325	0.0217557
COMPLEMENT	-1.46751	0.726456		XENOBIOTIC_METABOLISM	-1.1012	0.0925803		UV_RESPONSE_UP	-0.996565	0.053853
UV_RESPONSE_DN	-1.47898	1.17723		UV_RESPONSE_DN	-1.31282	0.486785		ADIPOGENESIS	-1.03843	0.218435
TNFA_SIGNALING_VIA_NFKB	-1.48186	0.953446		ANGIOGENESIS	-1.3337	0.232214		BILE_ACID_METABOLISM	-1.15978	0.218435
ANGIOGENESIS	-1.49031	0.537189		COAGULATION	-1.37572	0.297323		XENOBIOTIC_METABOLISM	-1.17569	0.509902
INFLAMMATORY_RESPONSE	-1.53096	0.966766		IL6_JAK_STAT3_SIGNALING	-1.4557	0.39745		MYOGENESIS	-1.3698	0.726631
MITOTIC_SPINDLE	-1.77088	3.31165		ESTROGEN_RESPONSE_EARLY	-1.62706	0.535598		ESTROGEN_RESPONSE_EARLY	-1.40453	0.726631
Figure 1E
GSVA Z-score
FAPs 1	0.222586
FAPs 2	-0.255877
FAPs 3	-0.0840553
Figure 1F
GSVA Z-score
FAPs 1	0.113452
FAPs 2	-0.0998484
FAPs 3	-0.0749514

## Sheet: Fig. 2
Figure 2C
	MME+ FAPs	GPC3+ FAPs	CD55+ FAPs	Endothelial 1	Endothelial 2	SMC/Pericytes	Satellite Cells	Inflammatory macrophages	Macrophages	NK/T/B Cells
LUM+ FAP Cells	10.7499	9.07146	9.42206	3.32193	3.32193	3.32193	3.32193	3.32193	3.32193	3.32193
PRG4+ FAP Cells	3.32193	4	9.33985	3.32193	3.32193	3.32193	3.32193	3.32193	3.32193	3.32193
Endothelial cells	3.32193	3.32193	3.32193	8.90689	3.32193	3.32193	3.32193	3.32193	3.32193	3.32193
PCV Endothelial Cells	3.32193	3.45943	3.32193	7.05528	7.27612	3.32193	3.32193	3.45943	3.58496	3.32193
Smooth Muscle Cells	3.32193	3.58496	3.32193	3.32193	3.32193	8.7879	3.32193	3.32193	3.45943	3.32193
Pericytes	3.32193	3.32193	3.32193	3.32193	3.32193	6.97728	3.32193	3.32193	4.16993	3.32193
Satellite cells	4.16993	4.16993	3.32193	3.32193	3.32193	3.45943	8.90689	3.32193	3.32193	3.32193
Myeloid Cells	3.32193	3.45943	3.32193	3.32193	3.32193	3.32193	3.32193	7.6865	7.50779	3.32193
T Cells	3.32193	3.45943	3.32193	3.32193	3.32193	3.32193	3.32193	3.32193	3.32193	8.26209
NK Cells	3.32193	3.32193	3.32193	3.32193	3.32193	3.32193	3.32193	3.45943	3.32193	7.11894
B cells	3.32193	3.32193	3.32193	3.32193	3.32193	3.32193	3.32193	3.70044	4.39232	4.39232
Figure 2D
	MME+ FAPs	GPC3+ FAPs	CD55+ FAPs	Endothelial 1	Endothelial 2	SMC/Pericytes	Satellite Cells	Inflammatory macrophages	Macrophages	NK/T/B Cells
Adipocytes	10.6742	9.07146	9.50184	3.32193	3.32193	3.45943	3.32193	3.32193	3.32193	3.32193
FBN1+ MFAP5+ CD55+ Fibroblasts	3.32193	3.32193	8.69349	3.32193	3.32193	3.32193	3.32193	3.32193	3.32193	3.32193
COL1A1+ Fibroblasts	3.45943	3.80735	7.14975	3.32193	3.32193	3.32193	3.32193	3.32193	3.32193	3.32193
DCN+ GSN+ MYOC+ Fibroblasts	6.59991	3.70044	5.61471	3.32193	3.32193	3.32193	3.32193	3.32193	3.32193	3.32193
Endothelial 2	3.32193	3.45943	3.32193	8.97441	3.58496	3.32193	3.32193	3.45943	3.45943	3.32193
Platelets	3.32193	3.32193	3.32193	6.39232	3.32193	3.32193	3.32193	3.32193	3.32193	3.32193
Endothelial 1	3.32193	3.32193	3.32193	5.04439	7.24793	3.32193	3.32193	3.32193	3.32193	3.32193
Smooth muscle cells	3.32193	3.32193	3.32193	3.32193	3.32193	9.07682	3.45943	3.32193	3.90689	3.32193
Pericytes	3.32193	3.32193	3.32193	3.90689	3.45943	3.90689	3.32193	3.32193	3.45943	3.32193
MuSCs and progenitors 2	3.58496	3.32193	3.32193	3.32193	3.32193	3.45943	8.89178	3.32193	3.32193	3.32193
MuSCs and progenitors 1	3.32193	3.32193	3.32193	3.32193	3.32193	3.32193	3.45943	3.32193	3.32193	3.32193
Myonuclei	3.32193	3.32193	3.32193	3.32193	3.32193	3.32193	3.58496	3.32193	3.32193	3.32193
Inflammatory macrophages	3.32193	3.32193	3.32193	3.32193	3.32193	3.32193	3.32193	6.89482	3.32193	3.32193
Macrophages	3.32193	3.58496	3.45943	3.45943	3.45943	3.32193	3.32193	6.56986	7.6865	3.90689
B/T/NK cells	3.32193	3.32193	3.32193	3.32193	3.32193	3.32193	3.32193	3.32193	3.32193	8.79442

## Sheet: Fig. 3
Figure 3D
	PTGDS	CXCL14	SMOC2	SCN7A	MME	COL15A1	CXCL12	SPARCL1	HTRA3	IGF1	GPC3	APOD	GAS6	CYGB	PODN	FTH1	RPS27A	VIM	EEF1A1	SFRP2	TMSB4X	MFAP5	S100A10	FBN1	S100A6	PCOLCE2	IGFBP6	FSTL1	CD55	TMSB10
PTGDS	1	0.0230181	0.0473535	-0.0237138	0.0226039	0.0628439	0.00991204	0.0531452	-0.0379952	0.0436757	0.0669023	0.10562	-0.0233498	-0.0204137	-0.015503	-0.0243426	-0.0315447	-0.0181794	-0.0210809	-0.0121514	-0.0382251	-0.0663131	-0.0562897	-0.0247771	-0.0741869	-0.0268729	-0.0577982	-0.0239097	-0.00856704	-0.033626
CXCL14	0.0230181	1	0.668932	0.245396	0.449263	0.595221	0.240493	0.358173	0.270013	0.404565	0.0531969	0.298739	0.163658	0.307438	0.314293	-0.218545	-0.368991	-0.225059	-0.372419	-0.236536	-0.456944	-0.385284	-0.203985	-0.387384	-0.240744	-0.584678	-0.443154	-0.401594	-0.358702	-0.176392
SMOC2	0.0473535	0.668932	1	0.23121	0.403674	0.663845	0.305482	0.45647	0.361023	0.324025	0.111106	0.298535	0.194901	0.328665	0.354617	-0.251643	-0.409967	-0.17691	-0.409773	-0.356694	-0.476417	-0.413782	-0.210637	-0.445162	-0.173926	-0.612721	-0.433346	-0.403745	-0.39743	-0.201906
SCN7A	-0.0237138	0.245396	0.23121	1	0.145062	0.154955	0.116886	0.156685	0.111496	0.154945	0.0286201	0.0653146	0.0991747	0.159954	0.122168	-0.0468803	-0.103191	-0.0360767	-0.113242	-0.0286857	-0.185133	-0.127565	-0.0839633	-0.0870547	-0.0886243	-0.149071	-0.224396	-0.130138	-0.126688	-0.0475389
MME	0.0226039	0.449263	0.403674	0.145062	1	0.331505	0.058799	0.122955	0.223693	0.177225	-0.0605975	0.103088	0.018242	0.133593	0.183344	-0.149745	-0.146501	-0.14218	-0.140106	-0.150167	-0.253566	-0.20005	-0.105354	-0.156909	-0.133774	-0.295406	-0.225241	-0.196446	-0.167975	-0.150309
COL15A1	0.0628439	0.595221	0.663845	0.154955	0.331505	1	0.226656	0.409131	0.274136	0.324829	0.0524278	0.231921	0.0638166	0.223048	0.28521	-0.282039	-0.380447	-0.207243	-0.375614	-0.315336	-0.397531	-0.36579	-0.195871	-0.333032	-0.198264	-0.603904	-0.364884	-0.293632	-0.308846	-0.254063
CXCL12	0.00991204	0.240493	0.305482	0.116886	0.058799	0.226656	1	0.310148	0.113193	0.161621	0.0955634	0.18158	0.214303	0.255596	0.137075	-0.00991851	-0.131315	0.0108509	-0.158502	-0.1762	-0.124966	-0.255579	-0.0603016	-0.27166	-0.112647	-0.264057	-0.328348	-0.207149	-0.25671	-0.0855025
SPARCL1	0.0531452	0.358173	0.45647	0.156685	0.122955	0.409131	0.310148	1	0.226738	0.224407	0.131433	0.216119	0.200771	0.402892	0.248411	-0.0583257	-0.226789	-0.0510324	-0.246693	-0.302814	-0.169055	-0.275986	-0.118673	-0.36481	-0.199123	-0.434005	-0.371994	-0.26633	-0.333916	-0.204973
HTRA3	-0.0379952	0.270013	0.361023	0.111496	0.223693	0.274136	0.113193	0.226738	1	0.0466003	-0.0874166	-0.074781	-0.0338842	0.141534	0.226484	-0.189742	-0.0844318	-0.0707353	-0.032356	-0.202194	-0.157024	0.0373019	-0.0591043	-0.0738291	-0.0233438	-0.163793	-0.104693	-0.12066	-0.0300136	-0.0901512
IGF1	0.0436757	0.404565	0.324025	0.154945	0.177225	0.324829	0.161621	0.224407	0.0466003	1	0.186849	0.331822	0.228344	0.21946	0.189393	-0.0268931	-0.145953	-0.0712989	-0.171965	-0.0768408	-0.246008	-0.32625	-0.145524	-0.276242	-0.245795	-0.312652	-0.314073	-0.207244	-0.319073	-0.147243
GPC3	0.0669023	0.0531969	0.111106	0.0286201	-0.0605975	0.0524278	0.0955634	0.131433	-0.0874166	0.186849	1	0.371617	0.124755	0.108133	0.00359253	0.0736209	-0.0376243	0.0283999	-0.0715792	0.060132	-0.0470944	-0.0974907	0.0203381	-0.0944601	-0.10165	-0.0736525	-0.0943899	-0.0181983	-0.118012	-0.0206387
APOD	0.10562	0.298739	0.298535	0.0653146	0.103088	0.231921	0.18158	0.216119	-0.074781	0.331822	0.371617	1	0.247044	0.202299	0.0421823	-0.00832445	-0.130488	-0.0936636	-0.21057	-0.0311587	-0.211462	-0.300538	-0.104167	-0.278382	-0.179429	-0.253177	-0.170227	-0.188235	-0.280546	-0.0986719
GAS6	-0.0233498	0.163658	0.194901	0.0991747	0.018242	0.0638166	0.214303	0.200771	-0.0338842	0.228344	0.124755	0.247044	1	0.316823	0.121451	0.0816609	-0.114779	0.046733	-0.107108	-0.0147484	-0.0867029	-0.29463	-0.0352852	-0.307284	-0.116815	-0.183044	-0.180545	-0.176212	-0.311312	-0.0211873
CYGB	-0.0204137	0.307438	0.328665	0.159954	0.133593	0.223048	0.255596	0.402892	0.141534	0.21946	0.108133	0.202299	0.316823	1	0.241336	0.0429813	-0.135224	-0.0400678	-0.149893	-0.154399	-0.197021	-0.261266	-0.0777465	-0.346822	-0.190461	-0.313074	-0.279726	-0.22746	-0.333076	-0.0506664
PODN	-0.015503	0.314293	0.354617	0.122168	0.183344	0.28521	0.137075	0.248411	0.226484	0.189393	0.00359253	0.0421823	0.121451	0.241336	1	-0.0587527	-0.151559	-0.0660187	-0.15402	-0.159227	-0.205539	-0.205168	-0.0885116	-0.250527	-0.127254	-0.261737	-0.260779	-0.183656	-0.239503	-0.0723493
FTH1	-0.0243426	-0.218545	-0.251643	-0.0468803	-0.149745	-0.282039	-0.00991851	-0.0583257	-0.189742	-0.0268931	0.0736209	-0.00832445	0.0816609	0.0429813	-0.0587527	1	0.373954	0.126669	0.245131	0.207558	0.153745	0.0509199	0.0466774	-0.0488596	-0.0672676	0.2102	0.0854639	0.0189877	-0.0784817	0.216242
RPS27A	-0.0315447	-0.368991	-0.409967	-0.103191	-0.146501	-0.380447	-0.131315	-0.226789	-0.0844318	-0.145953	-0.0376243	-0.130488	-0.114779	-0.135224	-0.151559	0.373954	1	0.110054	0.524585	0.26288	0.262262	0.21362	0.0686474	0.204966	0.086955	0.381179	0.227758	0.191822	0.141901	0.170302
VIM	-0.0181794	-0.225059	-0.17691	-0.0360767	-0.14218	-0.207243	0.0108509	-0.0510324	-0.0707353	-0.0712989	0.0283999	-0.0936636	0.046733	-0.0400678	-0.0660187	0.126669	0.110054	1	0.298413	-0.048495	0.41376	0.210808	0.319343	0.206934	0.267324	0.206088	0.16779	0.233317	0.128637	0.0788187
EEF1A1	-0.0210809	-0.372419	-0.409773	-0.113242	-0.140106	-0.375614	-0.158502	-0.246693	-0.032356	-0.171965	-0.0715792	-0.21057	-0.107108	-0.149893	-0.15402	0.245131	0.524585	0.298413	1	0.14804	0.348351	0.272545	0.134105	0.326525	0.117906	0.421129	0.336264	0.269682	0.230101	0.152643
SFRP2	-0.0121514	-0.236536	-0.356694	-0.0286857	-0.150167	-0.315336	-0.1762	-0.302814	-0.202194	-0.0768408	0.060132	-0.0311587	-0.0147484	-0.154399	-0.159227	0.207558	0.26288	-0.048495	0.14804	1	0.0956753	0.188253	0.025626	0.137849	-0.06291	0.337687	0.195153	0.168259	0.0670658	0.0887044
TMSB4X	-0.0382251	-0.456944	-0.476417	-0.185133	-0.253566	-0.397531	-0.124966	-0.169055	-0.157024	-0.246008	-0.0470944	-0.211462	-0.0867029	-0.197021	-0.205539	0.153745	0.262262	0.41376	0.348351	0.0956753	1	0.447407	0.393455	0.373545	0.395535	0.425621	0.406839	0.418855	0.342676	0.201015
MFAP5	-0.0663131	-0.385284	-0.413782	-0.127565	-0.20005	-0.36579	-0.255579	-0.275986	0.0373019	-0.32625	-0.0974907	-0.300538	-0.29463	-0.261266	-0.205168	0.0509199	0.21362	0.210808	0.272545	0.188253	0.447407	1	0.296897	0.509304	0.34537	0.500905	0.503258	0.485449	0.502282	0.210374
S100A10	-0.0562897	-0.203985	-0.210637	-0.0839633	-0.105354	-0.195871	-0.0603016	-0.118673	-0.0591043	-0.145524	0.0203381	-0.104167	-0.0352852	-0.0777465	-0.0885116	0.0466774	0.0686474	0.319343	0.134105	0.025626	0.393455	0.296897	1	0.201661	0.460616	0.231053	0.278379	0.228993	0.209358	0.197312
FBN1	-0.0247771	-0.387384	-0.445162	-0.0870547	-0.156909	-0.333032	-0.27166	-0.36481	-0.0738291	-0.276242	-0.0944601	-0.278382	-0.307284	-0.346822	-0.250527	-0.0488596	0.204966	0.206934	0.326525	0.137849	0.373545	0.509304	0.201661	1	0.219596	0.458489	0.392543	0.558799	0.510136	0.205811
S100A6	-0.0741869	-0.240744	-0.173926	-0.0886243	-0.133774	-0.198264	-0.112647	-0.199123	-0.0233438	-0.245795	-0.10165	-0.179429	-0.116815	-0.190461	-0.127254	-0.0672676	0.086955	0.267324	0.117906	-0.06291	0.395535	0.34537	0.460616	0.219596	1	0.264178	0.385747	0.226391	0.278429	0.16542
PCOLCE2	-0.0268729	-0.584678	-0.612721	-0.149071	-0.295406	-0.603904	-0.264057	-0.434005	-0.163793	-0.312652	-0.0736525	-0.253177	-0.183044	-0.313074	-0.261737	0.2102	0.381179	0.206088	0.421129	0.337687	0.425621	0.500905	0.231053	0.458489	0.264178	1	0.493573	0.427339	0.420506	0.217662
IGFBP6	-0.0577982	-0.443154	-0.433346	-0.224396	-0.225241	-0.364884	-0.328348	-0.371994	-0.104693	-0.314073	-0.0943899	-0.170227	-0.180545	-0.279726	-0.260779	0.0854639	0.227758	0.16779	0.336264	0.195153	0.406839	0.503258	0.278379	0.392543	0.385747	0.493573	1	0.346038	0.400287	0.171499
FSTL1	-0.0239097	-0.401594	-0.403745	-0.130138	-0.196446	-0.293632	-0.207149	-0.26633	-0.12066	-0.207244	-0.0181983	-0.188235	-0.176212	-0.22746	-0.183656	0.0189877	0.191822	0.233317	0.269682	0.168259	0.418855	0.485449	0.228993	0.558799	0.226391	0.427339	0.346038	1	0.404079	0.222163
CD55	-0.00856704	-0.358702	-0.39743	-0.126688	-0.167975	-0.308846	-0.25671	-0.333916	-0.0300136	-0.319073	-0.118012	-0.280546	-0.311312	-0.333076	-0.239503	-0.0784817	0.141901	0.128637	0.230101	0.0670658	0.342676	0.502282	0.209358	0.510136	0.278429	0.420506	0.400287	0.404079	1	0.129904
TMSB10	-0.033626	-0.176392	-0.201906	-0.0475389	-0.150309	-0.254063	-0.0855025	-0.204973	-0.0901512	-0.147243	-0.0206387	-0.0986719	-0.0211873	-0.0506664	-0.0723493	0.216242	0.170302	0.0788187	0.152643	0.0887044	0.201015	0.210374	0.197312	0.205811	0.16542	0.217662	0.171499	0.222163	0.129904	1

## Sheet: Fig. 4
Figure 4B
MME-	MME+
26.5271	22.2491
25.7802	11.5764
30.605	27.6098
35.7333	27.1127
27.0636	23.5036
25.1389	23.2929
Figure 4D
MME-	MME+
29.3063	49.4783
20.609	26.4486
25.618	32.9428
35.082	25.3146
23.407	28.8712
39.8202	46.8832
46.3196
45.2425
Figure 4F
MME-	MME+
49.2839	67.8837
56.7369	68.957
27.3299	107.321
98.9944	137.872
172.574	163.003
80.9839	109.007
Figure 4H
MME-	MME+
23.256	35.034
16.522	57.136
31.821	45.109
48.6	53.7
40.6	52.1
48.1	59.3
45.5	61
Figure 4I
	MME-				MME+
Pparg	0.725	1.191	1.159		3.427	2.89	2.285	2.526
Fabp4	0.574	0.939	1.856		3.278	2.782	3.986
Adipoq	0.739	1.332	1.017		3.635	3.165	3.173	3.848
Lep	0.298	3.117	1.077		4.741	3.846	3.397
Lpl	0.773	0.974	1.329		5.259	1.346	2.139	2.191
Cebpa	0.786	1.312	0.969		0.613	1.257	1.129	1.273
Plin1	1.011	1.3	0.761		1.5	1.537	1.438
Mme	0.918	1.496	0.728		1.223	1.214	0.95	1.102
Figure 4L
MME-	MME+
11	84
26	67
40	42
9	38
35	67

## Sheet: Fig. 5
Figure 5A				Figure 5B
	PC1	PC2			Trf	Alpl	G0s2	Blnk	Cxcl14	Hsd11b1	Mme	Ostn	C1qtnf3	Mrgprg	Postn	Cyp2f2	Gpr1	Anxa8	Dmkn	Itgb7	Duoxa1	Mustn1	Ptgs1	Olfml2a	Has1	Ackr2	Cd248	Pi16	Bmp3	Cmah	Gap43	Wnt2	Krtdap	Sbsn
MME-	-30.2674	28.8876		MME-	-0.755193	-0.932803	-0.604367	-0.914131	-0.635994	-0.156851	-0.66967	-0.21564	-1.22915	-0.0705951	-1.5265	1.06552	1.3886	1.6578	1.954	1.90468	1.17025	1.31021	1.22715	1.33491	0.378602	1.18998	0.941345	1.46741	0.698849	0.949401	0.878082	0.944451	1.20605	0.811137
	-37.3352	50.3294			-1.54525	-1.64031	-1.41295	-1.63626	-1.7414	-1.43564	-2.6667	-1.05242	-1.64936	0.303213	-0.348453	-1.35177	2.1836	1.96296	1.50006	1.76797	1.48107	1.65336	1.73138	1.60562	2.12555	1.39743	0.446634	1.18469	1.02966	1.66047	1.70861	1.24081	1.18579	1.44704
	-53.315	32.2168			-1.3677	-1.21439	-1.53568	-1.62848	-1.59952	-2.22016	-2.68584	-1.07562	0.151951	-0.529296	1.09345	1.85085	0.560196	1.07275	1.28412	1.15439	1.17092	1.25699	1.41868	1.6111	0.957976	0.926442	0.941811	1.27966	1.0554	1.05624	1.38701	1.44814	1.23495	1.25834
	-35.5305	31.2101			-1.12094	-0.947014	-1.06348	-1.2386	-1.89661	-1.62179	-1.8829	-0.693491	-0.438347	4.55436	1.70242	1.8183	1.06985	1.20574	0.646778	0.752814	1.5394	1.12117	1.12369	1.3436	0.678473	0.277168	0.315818	0.91816	1.05754	0.719468	1.14105	1.16763	0.668147	0.810637
	-98.0869	-22.5637			-1.11788	-1.78301	-1.75048	-1.3563	-1.75182	-2.3936	-2.18302	-1.01987	-1.47575	-0.329318	1.45087	1.26962	1.57482	0.827228	2.12442	2.4803	1.86093	1.40117	1.98483	1.88024	1.29777	1.58749	2.35419	2.87242	1.90845	1.42809	2.16727	1.9284	2.04468	1.90827
MME+	56.1402	-20.0472		MME+	2.13576	1.06721	1.45072	1.58155	1.60489	1.92963	2.04349	0.705927	0.0811113	-0.867754	-1.83975	-0.866896	-0.624764	-0.723722	-0.79252	-0.839309	-0.844047	-0.824165	-1.25803	-1.04616	-1.11049	-0.214848	-0.7313	-0.979138	-1.47988	-1.19442	-1.329	-1.52354	-0.843475	-0.963767
	91.4905	0.0534324			1.11626	1.62098	1.82398	2.13361	1.70095	2.11117	2.23484	1.80261	0.185563	-0.867754	-1.85668	-1.60501	-1.51427	-1.78093	-1.76424	-2.00004	-2.19967	-2.24538	-2.74137	-2.17441	0.0037267	-2.70507	-2.33584	-2.89056	-2.14514	-1.91175	-1.97632	-2.04503	-1.655	-1.58024
	48.4004	-2.02228			0.903163	0.92728	0.726645	1.0046	1.0032	1.0135	1.83362	0.178698	2.76701	-0.867754	1.27058	-0.383342	-1.5097	-1.33899	-1.42413	-2.00004	-0.95768	-1.02682	-1.30974	-1.7377	-1.15036	-0.940798	-1.15601	-1.58095	-0.566496	-0.505478	-1.25105	-0.88835	-1.30251	-1.0492
	61.0833	-1.38001			0.610415	1.28964	1.21055	1.23426	1.17548	1.34383	1.80142	2.57323	1.14009	-0.457351	0.207485	-0.608713	-1.49863	-1.01662	-1.76424	-2.00004	-1.58325	-1.28334	-1.06481	-1.11163	-1.59292	-1.10638	-1.29004	-1.90758	-0.206546	-1.15366	-1.41363	-1.02044	-1.32858	-1.29777
	-2.57939	-96.6841			1.14137	1.61241	1.15506	0.819746	2.14083	1.42991	2.17475	-1.20342	0.466886	-0.867754	-0.153416	-1.18856	-1.6297	-1.86623	-1.76424	-1.22073	-1.63794	-1.3632	-1.11177	-1.70557	-1.58834	-0.411413	0.513398	-0.364115	-1.35183	-1.04836	-1.31202	-1.25207	-1.21006	-1.34444
Figure 5D
MME-	MME+
0.4789	0.013
1.0172	0.0213
1.6136	0.0699
1.2722	0.2867
Figure 5E
MME-	MME+
0.671	0
0.825	0.004
1.808	0.009
0.766	0.036
0.932	0.116
1.402	0.032
Figure 5G
MME-	MME+
14885.1	1463.28
24182.7	462.07
19952.8	601.18
1368.3	335.469
1617.78	3130.32
1018.28	3697.23
6013.71	3460.96
6296.58	655.907
8244.26	496.252
17501.8	311.04
23374.1	933.505
1562.31	1327.86
18663.7	1765.29
18663.7	1532.29
11249.5	50.758
23848.3	3307.77
10256.6	6741.95
9131.7	2382.85
1520.77	2269.82
18379.8	3353.18
2692.18	3123.38
4867.69	1934.27
6179.1	1954.7
12667.9	2717.95
21362.5	2812.23
9000.76	1363.67
16550.3	1687.43
2949.83	867.384
1944.8	3494.11
7.95	350.114
17.9773	545.915
1837.26	936.499
6378.5	2604.57
Figure 5H
	Vehicle				CHIR99021
MME-	2.101	0.733	0.758	0.857	3.52	2.126	3.569	3.391
MME+	1.073	0.624	0.997		1.83	2.675	4.109
Figure 5J
	Vehicle				CHIR99021
MME-	51.8118	52.2073	56.4783	60.9251	20.78	14.3305	31.2554	26.2416
MME+	74.7042	85.1344	81.994	78.6281	81.8896	69.8432	86.5677	75.076

## Sheet: Fig. 6
Figure 6B
	MME-								MME+
CTX	7.36196	16.1179	10.274	12.7907	12.2807	3.22581	18.1696		17.3423	22.9281	14.9254	18.9189	16.6008	16.6667	24.1464
GLY	29.7754	21.3873	18.8141	29.1719	26.5041	22.6811	29.6938		26.2963	26.8871	23.7194	27.943	26.1966	22.7542	31.0088
Figure 6D
BSL	CTX	GLY
37	73.2	70.6
30	72.9	72.4
37.5	64.76	69.2
35.7	79.4	67.6
	81.6	58.7
	81.4	69.9
		59.4
Figure 6F
	CTX								GLY
MME-	10.9	15.6	23	10.4	5.68	0.9	1.07		5.73	7.63	9	7.92	1.08	5.57
MME+	81.9	67	83.4	60.5	82.2	53.9	51.9		32	57.4	57	68.2	58	73.3
Figure 6H
BSL	CTX	GLY
36.3	41.9	20.5
33.7	19.8	22.4
31.1	39.2	28.9
31.9	40.1	19.8
39.5	33.8	16.8205
	30.6452	31.7647
	40.1042	36.5188
	28.6604	28.4849
	33.4737	16.7155
	45.7031	7.93413
	42.4508
	25.6098
Figure 6I
MME-	MME+
399.161	69.8959
330.442	197.245
228.893	125.214
Figure 6K
MME-	MME+
80	62.5
86.8421	61.9048
88	60
Figure 6M
MME-	MME+
66.6667	85
75.7576	100
50	66.6667
60
Figure 6O
BSL	GLY70
28.28	42.45
19.51	22.68
40	26.64
47.3	31.58

## Sheet: Fig. 7
Figure 7A
RF	GM
5.4	4.6
4.5	7.8
6.7	5.2
4.6	12.4
4.2	4.4
2.9	94.9
4.7	28.9
5.4	29.7
3.6	16.8
2.4	3.7
5.9	4.5
2.5	53.5
Figure 7B
RF	GM
1	1
0	1
1	1
1	2
0	1
1	4
1	2
1	2
1	2
0	1
0	1
1	3
Figure 7F
RFctrl	GMhighFI
3.59402	1.41648
6.4451	5.63244
13.6885	6.32224
4.85813	1.95166
9.21196	7.96536
2.68487	5.50455
6.2996	7.18237
23.3297	16.2962
6.03088	3.19762
9.95532	1.27987
12.636	11.5803
8.08177	1.46107
Figure 7H
MME-	MME+
8.51263	111.471
41.3308	148.198
0.950252	95.0016
0.367419	21.2104
9.39838	20.173

## Sheet: Fig. S1
Figure S1B														Figure S1D
	NumDetected	Average	NumDetected	Average	NumDetected	Average	NumDetected	Average	NumDetected	Average	NumDetected	Average			Myonuclei	FAPs	Immune cells	Endothelial cells	Satellite cells	Adipocytes
ACTA1	0.748922	2.02587	0.24668	-0.546334	0.313661	-0.228525	0.270089	-0.476035	0.262729	-0.291975	0.370861	-0.483001		donor 1	4179	491	171	62	64	3
CKM	0.688675	2.00095	0.113883	-0.582634	0.187978	-0.246058	0.111607	-0.572992	0.114053	-0.509763	0.317881	-0.0895037		donor 2	2935	356	121	89	70	15
MYLPF	0.369926	2.01341	0.0897384	-0.578309	0.123497	-0.301663	0.09375	-0.571336	0.10387	-0.415801	0.211921	-0.146305		donor 3	3204	288	101	71	105	14
TTN	1	2.01995	1	-0.637836	1	-0.195967	1	-0.449926	1	-0.344523	1	-0.391698		donor 4	7951	1061	343	133	195	73
PDGFRA	0.0216976	-0.481343	0.384306	2.03564	0.0174863	-0.47967	0.0334821	-0.433748	0.0325866	-0.341836	0.0794702	-0.299038		donor 5	3018	131	54	51	27	16
DCN	0.145347	-0.459795	0.962978	2.03797	0.167213	-0.414735	0.151786	-0.42758	0.142566	-0.437576	0.258278	-0.298282		doublet	1092	111	86	28	13	26
CD34	0.0151616	-0.678203	0.406841	0.93848	0.0153005	-0.665222	0.502232	1.58393	0.01222	-0.669955	0.0927152	-0.509027		unassigned	112	47	39	14	17	4
FBN1	0.0931928	-0.996709	0.889336	1.73028	0.103825	-0.966555	0.513393	-0.0392225	0.580448	0.277301	0.655629	-0.00509723
PTPRC	0.015873	-0.439491	0.0261569	-0.400564	0.632787	2.04048	0.0200893	-0.417052	0.0162933	-0.423763	0.0463576	-0.359613
MRC1	0.0231204	-0.486212	0.0265594	-0.45687	0.499454	2.02808	0.136161	-0.181673	0.0244399	-0.470831	0.0529801	-0.432498
C1QA	0.00115602	-0.461257	0.00201207	-0.433238	0.0590164	2.03536	0.00446429	-0.346378	0	-0.50033	0.013245	-0.294161
PECAM1	0.0185407	-0.500211	0.0209256	-0.496606	0.30929	-0.0265217	0.901786	2.00496	0.00814664	-0.510914	0.0529801	-0.470708
PTPRB	0.0192966	-0.423371	0.0104628	-0.431945	0.0393443	-0.399045	0.917411	2.04055	0.01222	-0.425081	0.0596026	-0.36111
VWF	0.0208083	-0.40782	0.0108652	-0.419107	0.020765	-0.402637	0.823661	2.04112	0.00814664	-0.420869	0.0397351	-0.390683
FLT1	0.0128051	-0.428678	0.0152918	-0.417047	0.031694	-0.380263	0.680804	2.04064	0.00610998	-0.435991	0.0596026	-0.378666
PAX7	0.0326797	-0.413286	0.0217304	-0.415656	0.0218579	-0.415316	0.0401786	-0.385142	0.953157	2.0411	0.0331126	-0.411703
APOE	0.00293451	-0.465066	0.00603622	-0.336609	0.00218579	-0.443451	0.00892857	-0.292382	0.0631365	2.03491	0.00662252	-0.497403
APOC1	0.000978169	-0.440206	0.00241449	-0.402281	0.0010929	-0.434955	0.00223214	-0.433937	0.0712831	2.03943	0.00662252	-0.328052
MYF5	0.000711396	-0.439281	0.00201207	-0.378171	0.00327869	-0.352582	0.00223214	-0.397346	0.0407332	2.03937	0	-0.471993
PLIN1	0.0325464	-0.394305	0.0100604	-0.414648	0.0153005	-0.409711	0.00669643	-0.416011	0.0142566	-0.406506	0.97351	2.04118
ADIPOQ	0.00297897	-0.411055	0.00402414	-0.40805	0.00437158	-0.406153	0.00669643	-0.399273	0	-0.416677	0.827815	2.04121
PPARG	0.0314793	-0.635584	0.174648	-0.414822	0.0819672	-0.552216	0.580357	0.353821	0.0203666	-0.643288	0.986755	1.89209
CIDEA	0.00289004	-0.410618	0.00482897	-0.404789	0.00437158	-0.405238	0.00446429	-0.409714	0.00203666	-0.410875	0.854305	2.04123
	Myonuclei		FAPs		Immune cells		Endothelial cells		Satellite cells		Adipocytes

## Sheet: Fig. S2
Figure S2B						Figure S2D
	FAPs 1	FAPs 2	FAPs 3	Adipocytes			NES	neg log 10 padj
donor 1	252	158	78	1		BILE_ACID_METABOLISM	1.82846	1.50308
donor 2	116	94	143	12		ADIPOGENESIS	1.68611	1.50308
donor 3	88	161	38	11		MYOGENESIS	1.54379	0.912158
donor 4	530	199	326	70		UV_RESPONSE_UP	1.24667	0.20173
donor 5	37	55	39	5		IL2_STAT5_SIGNALING	1.17904	0.199194
doublet	36	35	31	27		KRAS_SIGNALING_UP	1.14891	0.199194
unassigned	14	9	22	4		HYPOXIA	1.09934	0.142702
						ANDROGEN_RESPONSE	1.08876	0.13454
						MYC_TARGETS_V1	1.01916	0.126332
						ALLOGRAFT_REJECTION	0.974803	0.0951809
						MYC_TARGETS_V2	0.944875	0.0951809
						CHOLESTEROL_HOMEOSTASIS	0.918129	0.0951809
						E2F_TARGETS	0.895565	0.0951809
						FATTY_ACID_METABOLISM	0.892328	0.0951809
						P53_PATHWAY	0.882582	0.0951809
						UNFOLDED_PROTEIN_RESPONSE	0.878273	0.0951809
						XENOBIOTIC_METABOLISM	0.811047	0.0189247
						DNA_REPAIR	0.536592	0
						OXIDATIVE_PHOSPHORYLATION	-0.395017	0
						PROTEIN_SECRETION	-0.56784	0
						SPERMATOGENESIS	-0.578967	0
						MTORC1_SIGNALING	-0.664781	0
						G2M_CHECKPOINT	-0.725306	0
						NOTCH_SIGNALING	-0.746379	0.0189247
						KRAS_SIGNALING_DN	-0.757885	0.0188789
						HEME_METABOLISM	-0.757889	0
						PI3K_AKT_MTOR_SIGNALING	-0.897405	0.0951809
						INTERFERON_GAMMA_RESPONSE	-0.901726	0.0951809
						TGF_BETA_SIGNALING	-0.91745	0.0951809
						APICAL_JUNCTION	-0.975472	0.0951809
						GLYCOLYSIS	-0.98469	0.0951809
						INTERFERON_ALPHA_RESPONSE	-1.02054	0.126332
						WNT_BETA_CATENIN_SIGNALING	-1.04965	0.126332
						REACTIVE_OXYGEN_SPECIES_PATHWAY	-1.05111	0.126332
						ESTROGEN_RESPONSE_LATE	-1.06935	0.126332
						PANCREAS_BETA_CELLS	-1.12514	0.126332
						APOPTOSIS	-1.1382	0.199194
						HEDGEHOG_SIGNALING	-1.19774	0.199194
						APICAL_SURFACE	-1.21143	0.199194
						PEROXISOME	-1.22556	0.199194
						TNFA_SIGNALING_VIA_NFKB	-1.31842	0.390241
						INFLAMMATORY_RESPONSE	-1.42214	0.520975
						COAGULATION	-1.42842	0.416041
						ESTROGEN_RESPONSE_EARLY	-1.43265	0.563755
						IL6_JAK_STAT3_SIGNALING	-1.43407	0.416041
						COMPLEMENT	-1.44763	0.749327
						EPITHELIAL_MESENCHYMAL_TRANSITION	-1.44769	0.749327
						UV_RESPONSE_DN	-1.52049	0.912158
						ANGIOGENESIS	-1.53832	0.563755
						MITOTIC_SPINDLE	-1.72663	1.84818

## Sheet: Fig. S3
Figure S3E
	COL15A1	LRRTM4	SCN7A	MME	ITGA8	FMO2	SMOC2	COL4A1	ALDH1A2	ITIH5	NAV2	ROBO2	FBLN1	DHRS3	SLIT3	ZNF385B	PTGFR	CNTN4	PODN	NRP1	DOCK4	PXDNL	CREB5	MFAP5	ADAMTS5	SDK1	PLCB1	GUCY1A2	SEMA3C	TNXB
COL15A1	1	0.13262	0.46498	0.431345	0.247036	0.479506	0.486206	0.278971	0.292938	0.386785	0.0152645	0.00554832	-0.0632758	0.0529565	-0.0320887	-0.0913506	-0.00695605	-0.130307	0.159072	-0.040204	-0.199261	-0.20841	-0.346422	-0.435376	-0.280873	-0.157262	-0.114688	-0.235577	-0.338445	-0.343695
LRRTM4	0.13262	1	0.157114	0.153739	0.0947543	0.126023	0.209276	0.0986713	0.0978623	0.116241	-0.0539928	-0.00765878	-0.0378288	-0.0443798	-0.0471372	-0.0301007	-0.0278022	-0.031919	-0.0297622	-0.0575766	-0.0368855	-0.0467264	-0.0314676	-0.0357118	-0.022107	-0.0402253	-0.0539001	-0.0482556	-0.0750762	-0.0442253
SCN7A	0.46498	0.157114	1	0.519552	0.302894	0.45763	0.560611	0.291713	0.331376	0.41754	-0.0361342	-0.03246	-0.17693	-0.0365807	-0.144052	-0.0835548	-0.0648712	-0.130672	0.0325193	-0.155338	-0.145389	-0.134702	-0.232666	-0.313984	-0.146151	-0.104234	-0.0731997	-0.159123	-0.231743	-0.283014
MME	0.431345	0.153739	0.519552	1	0.273983	0.455962	0.582045	0.28502	0.330036	0.398788	-0.0274262	-0.028033	-0.124631	-0.0230337	-0.128363	-0.0856184	-0.0823413	-0.132204	0.0186417	-0.156015	-0.15239	-0.142772	-0.213597	-0.27072	-0.170013	-0.122107	-0.0674036	-0.17062	-0.252781	-0.256641
ITGA8	0.247036	0.0947543	0.302894	0.273983	1	0.257846	0.273161	0.143402	0.190767	0.228755	-0.0233152	-0.029132	-0.0639879	-0.0237885	-0.0730413	-0.0394785	-0.0748013	-0.0727974	0.0357067	-0.0819313	-0.0695243	-0.0705903	-0.127094	-0.201033	-0.104779	-0.0441045	-0.0483739	-0.0674571	-0.126204	-0.19997
FMO2	0.479506	0.126023	0.45763	0.455962	0.257846	1	0.535164	0.236499	0.320785	0.389503	0.0194351	-0.0216953	-0.0242854	0.0660808	-0.0464101	-0.064882	-0.0329187	-0.173206	0.176482	-0.0928176	-0.211661	-0.193998	-0.340985	-0.482643	-0.301447	-0.140273	-0.121028	-0.223735	-0.35274	-0.422285
SMOC2	0.486206	0.209276	0.560611	0.582045	0.273161	0.535164	1	0.277669	0.40859	0.469849	-0.0465773	-0.0396798	-0.0481144	-0.0165701	-0.177324	-0.0849545	-0.0901015	-0.181425	0.0118983	-0.228176	-0.171597	-0.157291	-0.258635	-0.24089	-0.159551	-0.146793	-0.0911863	-0.183012	-0.256164	-0.248483
COL4A1	0.278971	0.0986713	0.291713	0.28502	0.143402	0.236499	0.277669	1	0.158649	0.223609	0.00845945	0.00344666	-0.131548	-0.0121393	-0.0670761	-0.0374783	-0.0441115	-0.0639066	0.0449964	-0.0560933	-0.101342	-0.102226	-0.16644	-0.202816	-0.143172	-0.0742661	-0.0474269	-0.0940754	-0.172764	-0.134203
ALDH1A2	0.292938	0.0978623	0.331376	0.330036	0.190767	0.320785	0.40859	0.158649	1	0.257932	-0.0184532	-0.00766063	-0.0508876	-0.0413493	-0.089559	-0.0493132	-0.0456644	-0.104744	0.0184787	-0.107836	-0.104827	-0.0891668	-0.156797	-0.204862	-0.0886492	-0.0867254	-0.0345618	-0.113349	-0.163547	-0.210238
ITIH5	0.386785	0.116241	0.41754	0.398788	0.228755	0.389503	0.469849	0.223609	0.257932	1	-0.0196791	-0.0238042	-0.069532	0.000676349	-0.0678125	-0.0554635	-0.0499043	-0.125424	0.0690113	-0.111386	-0.119028	-0.130366	-0.207199	-0.2418	-0.149545	-0.100866	-0.0592021	-0.139627	-0.218092	-0.201227
NAV2	0.0152645	-0.0539928	-0.0361342	-0.0274262	-0.0233152	0.0194351	-0.0465773	0.00845945	-0.0184532	-0.0196791	1	-0.0144441	0.0403282	0.0230009	0.0507046	0.0124094	0.0215276	0.00762656	0.0756496	0.0786162	-0.0227591	-0.0374367	-0.0601352	-0.0973005	-0.0421553	-0.00129384	-0.021393	-0.0324192	-0.0613521	-0.0901721
ROBO2	0.00554832	-0.00765878	-0.03246	-0.028033	-0.029132	-0.0216953	-0.0396798	0.00344666	-0.00766063	-0.0238042	-0.0144441	1	0.0346472	-0.0039729	0.0203496	-0.0153595	0.000684812	0.0331839	0.032384	-0.0161596	0.00402944	-0.00855063	-0.0184501	0.0197478	-0.0175498	-0.0109808	-0.0105952	-0.0220605	-0.00418631	0.0114547
FBLN1	-0.0632758	-0.0378288	-0.17693	-0.124631	-0.0639879	-0.0242854	-0.0481144	-0.131548	-0.0508876	-0.069532	0.0403282	0.0346472	1	0.186645	0.174141	0.0298652	0.0725896	0.0668961	0.1866	0.128047	-0.124718	-0.0895188	-0.146444	-0.0798073	-0.216448	-0.0780064	-0.0124514	-0.15661	-0.16425	-0.0595825
DHRS3	0.0529565	-0.0443798	-0.0365807	-0.0230337	-0.0237885	0.0660808	-0.0165701	-0.0121393	-0.0413493	0.000676349	0.0230009	-0.0039729	0.186645	1	0.110509	0.0170722	0.050489	-0.0220245	0.124318	0.0412498	-0.0901915	-0.0905166	-0.175238	-0.169492	-0.199222	-0.0474252	-0.0559213	-0.117705	-0.178715	-0.11731
SLIT3	-0.0320887	-0.0471372	-0.144052	-0.128363	-0.0730413	-0.0464101	-0.177324	-0.0670761	-0.089559	-0.0678125	0.0507046	0.0203496	0.174141	0.110509	1	0.0258542	0.0437355	0.0418092	0.152156	0.145298	-0.0193706	-0.0510854	-0.0933236	-0.0994995	-0.100677	-0.0086949	-0.0305749	-0.0498804	-0.0861129	-0.0420346
ZNF385B	-0.0913506	-0.0301007	-0.0835548	-0.0856184	-0.0394785	-0.064882	-0.0849545	-0.0374783	-0.0493132	-0.0554635	0.0124094	-0.0153595	0.0298652	0.0170722	0.0258542	1	-0.00246344	0.0244846	0.0164374	0.041837	0.0193355	0.0416092	0.0458508	0.0598676	0.0364039	0.0286201	0.0146426	-0.00162526	0.0649476	0.065529
PTGFR	-0.00695605	-0.0278022	-0.0648712	-0.0823413	-0.0748013	-0.0329187	-0.0901015	-0.0441115	-0.0456644	-0.0499043	0.0215276	0.000684812	0.0725896	0.050489	0.0437355	-0.00246344	1	0.0150577	0.0820036	0.057999	-0.0241679	-0.0444143	-0.0537959	-0.0470608	-0.0545503	-0.023497	0.00888246	-0.0508662	-0.0491259	-0.0387208
CNTN4	-0.130307	-0.031919	-0.130672	-0.132204	-0.0727974	-0.173206	-0.181425	-0.0639066	-0.104744	-0.125424	0.00762656	0.0331839	0.0668961	-0.0220245	0.0418092	0.0244846	0.0150577	1	-0.0235719	0.126545	0.0899924	0.106869	0.0836169	0.109416	0.0671185	0.12403	0.0412328	0.0247173	0.111301	0.122554
PODN	0.159072	-0.0297622	0.0325193	0.0186417	0.0357067	0.176482	0.0118983	0.0449964	0.0184787	0.0690113	0.0756496	0.032384	0.1866	0.124318	0.152156	0.0164374	0.0820036	-0.0235719	1	0.125147	-0.152934	-0.131328	-0.278584	-0.358094	-0.27747	-0.0708881	-0.0621025	-0.203442	-0.268418	-0.252021
NRP1	-0.040204	-0.0575766	-0.155338	-0.156015	-0.0819313	-0.0928176	-0.228176	-0.0560933	-0.107836	-0.111386	0.0786162	-0.0161596	0.128047	0.0412498	0.145298	0.041837	0.057999	0.126545	0.125147	1	-0.0186724	-0.00897552	-0.0535397	-0.0745568	-0.0715115	0.0104965	-0.0244209	-0.0178016	-0.0553472	-0.0368214
DOCK4	-0.199261	-0.0368855	-0.145389	-0.15239	-0.0695243	-0.211661	-0.171597	-0.101342	-0.104827	-0.119028	-0.0227591	0.00402944	-0.124718	-0.0901915	-0.0193706	0.0193355	-0.0241679	0.0899924	-0.152934	-0.0186724	1	0.212517	0.261211	0.30835	0.267151	0.127942	0.0462644	0.240497	0.260586	0.231555
PXDNL	-0.20841	-0.0467264	-0.134702	-0.142772	-0.0705903	-0.193998	-0.157291	-0.102226	-0.0891668	-0.130366	-0.0374367	-0.00855063	-0.0895188	-0.0905166	-0.0510854	0.0416092	-0.0444143	0.106869	-0.131328	-0.00897552	0.212517	1	0.28452	0.297348	0.255653	0.0897707	0.0736769	0.142386	0.29488	0.250713
CREB5	-0.346422	-0.0314676	-0.232666	-0.213597	-0.127094	-0.340985	-0.258635	-0.16644	-0.156797	-0.207199	-0.0601352	-0.0184501	-0.146444	-0.175238	-0.0933236	0.0458508	-0.0537959	0.0836169	-0.278584	-0.0535397	0.261211	0.28452	1	0.502072	0.475882	0.197966	0.134579	0.361319	0.474344	0.390961
MFAP5	-0.435376	-0.0357118	-0.313984	-0.27072	-0.201033	-0.482643	-0.24089	-0.202816	-0.204862	-0.2418	-0.0973005	0.0197478	-0.0798073	-0.169492	-0.0994995	0.0598676	-0.0470608	0.109416	-0.358094	-0.0745568	0.30835	0.297348	0.502072	1	0.50304	0.173544	0.164311	0.31879	0.535291	0.606855
ADAMTS5	-0.280873	-0.022107	-0.146151	-0.170013	-0.104779	-0.301447	-0.159551	-0.143172	-0.0886492	-0.149545	-0.0421553	-0.0175498	-0.216448	-0.199222	-0.100677	0.0364039	-0.0545503	0.0671185	-0.27747	-0.0715115	0.267151	0.255653	0.475882	0.50304	1	0.163023	0.129007	0.361071	0.48306	0.344875
SDK1	-0.157262	-0.0402253	-0.104234	-0.122107	-0.0441045	-0.140273	-0.146793	-0.0742661	-0.0867254	-0.100866	-0.00129384	-0.0109808	-0.0780064	-0.0474252	-0.0086949	0.0286201	-0.023497	0.12403	-0.0708881	0.0104965	0.127942	0.0897707	0.197966	0.173544	0.163023	1	0.0992956	0.118509	0.168621	0.165864
PLCB1	-0.114688	-0.0539001	-0.0731997	-0.0674036	-0.0483739	-0.121028	-0.0911863	-0.0474269	-0.0345618	-0.0592021	-0.021393	-0.0105952	-0.0124514	-0.0559213	-0.0305749	0.0146426	0.00888246	0.0412328	-0.0621025	-0.0244209	0.0462644	0.0736769	0.134579	0.164311	0.129007	0.0992956	1	0.104525	0.116204	0.108842
GUCY1A2	-0.235577	-0.0482556	-0.159123	-0.17062	-0.0674571	-0.223735	-0.183012	-0.0940754	-0.113349	-0.139627	-0.0324192	-0.0220605	-0.15661	-0.117705	-0.0498804	-0.00162526	-0.0508662	0.0247173	-0.203442	-0.0178016	0.240497	0.142386	0.361319	0.31879	0.361071	0.118509	0.104525	1	0.339336	0.226725
SEMA3C	-0.338445	-0.0750762	-0.231743	-0.252781	-0.126204	-0.35274	-0.256164	-0.172764	-0.163547	-0.218092	-0.0613521	-0.00418631	-0.16425	-0.178715	-0.0861129	0.0649476	-0.0491259	0.111301	-0.268418	-0.0553472	0.260586	0.29488	0.474344	0.535291	0.48306	0.168621	0.116204	0.339336	1	0.39471
TNXB	-0.343695	-0.0442253	-0.283014	-0.256641	-0.19997	-0.422285	-0.248483	-0.134203	-0.210238	-0.201227	-0.0901721	0.0114547	-0.0595825	-0.11731	-0.0420346	0.065529	-0.0387208	0.122554	-0.252021	-0.0368214	0.231555	0.250713	0.390961	0.606855	0.344875	0.165864	0.108842	0.226725	0.39471	1
Figure S3F
	PTGDS	SCN7A	FMO2	MME	CXCL14	SPARCL1	COL15A1	SLC1A7	CLEC14A	ITIH5	SFRP2	APOE	IGFBP4	NTRK2	GPC3	CD74	RSPO3	CCNL1	IRF1	GGT5	MFAP5	PCOLCE2	TNXB	CD55	PRG4	FBN1	CD248	SEMA3C	FN1	CREB5
PTGDS	1	0.126125	0.143895	0.148604	0.133655	0.104856	0.140204	0.0757276	0.0681541	0.163372	0.00187595	-0.0162783	0.00601297	-0.0259231	-0.0385651	-0.0163005	-0.00653496	0.0078846	0.0755372	0.0110799	-0.0612386	-0.0451957	-0.0252395	-0.0357604	-0.030709	-0.022705	0.0634746	-0.0772095	-0.0122554	-0.0712145
SCN7A	0.126125	1	0.343594	0.486616	0.0819107	0.224527	0.391696	0.130026	0.0718465	0.33751	-0.0346354	-0.0314864	-0.055353	-0.202711	-0.0734438	0.00478133	-0.0877039	-0.0286468	0.0148228	-0.0666088	-0.040139	-0.180098	-0.0644547	-0.150005	-0.102215	-0.153318	-0.0196102	-0.234422	0.0324352	-0.148447
FMO2	0.143895	0.343594	1	0.354363	0.178033	0.210615	0.437597	0.158803	0.0594195	0.267103	-0.0462769	-0.022696	0.00354189	-0.0856167	-0.0773107	0.0145609	-0.0056044	0.0381267	0.0562808	-0.00313204	-0.231435	-0.216992	-0.0938961	-0.186736	-0.174293	-0.234331	-0.04446	-0.294749	-0.0969644	-0.277067
MME	0.148604	0.486616	0.354363	1	0.0951227	0.237743	0.416038	0.143119	0.0896359	0.322138	-0.0298163	-0.0170587	-0.035534	-0.173652	-0.0987068	0.00746428	-0.0786014	0.0184587	0.0523238	-0.0549106	-0.0930924	-0.187019	-0.0267684	-0.132473	-0.112035	-0.114714	-0.015731	-0.222076	0.00351364	-0.166141
CXCL14	0.133655	0.0819107	0.178033	0.0951227	1	0.158464	0.176762	0.0476949	0.0865563	0.122224	0.036383	0.0553577	0.00700359	-0.00924725	0.00781416	0.0118751	-0.0211725	0.0100585	0.056381	0.063792	-0.145956	-0.107826	-0.0615161	-0.0879798	-0.0697653	-0.13526	0.0415337	-0.109851	-0.0318628	-0.126271
SPARCL1	0.104856	0.224527	0.210615	0.237743	0.158464	1	0.271714	0.0618778	0.100199	0.181999	0.0288564	0.000735585	-0.0102577	-0.143313	-0.0529701	0.05695	-0.0252275	0.0159941	0.0715316	-0.0236194	-0.0803029	-0.0899693	0.00349859	-0.10891	-0.0747408	-0.0649879	0.0452052	-0.166693	0.0193019	-0.131398
COL15A1	0.140204	0.391696	0.437597	0.416038	0.176762	0.271714	1	0.183414	0.0942776	0.353897	-0.00672479	-0.00815455	-2.3298e-05	-0.198893	-0.0477272	0.0259587	-0.050846	0.0179936	0.0419524	0.0319732	-0.269256	-0.334418	-0.0896833	-0.254	-0.235322	-0.249261	-0.0365455	-0.387989	-0.0629991	-0.345033
SLC1A7	0.0757276	0.130026	0.158803	0.143119	0.0476949	0.0618778	0.183414	1	0.0277883	0.145947	0.00754738	0.00775358	-0.0062132	-0.0494271	-0.0364409	0.00375161	-0.0447443	0.000507358	0.031232	-0.00473658	-0.0747771	-0.0980474	-0.0501725	-0.0570501	-0.037227	-0.0591114	-0.0268556	-0.0944294	-0.0437294	-0.099951
CLEC14A	0.0681541	0.0718465	0.0594195	0.0896359	0.0865563	0.100199	0.0942776	0.0277883	1	0.0834165	-0.0147019	0.0055893	0.0693582	-0.0403233	-0.0418117	-0.0125771	-0.00156489	0.0310283	0.0377754	0.0157031	-0.0138915	-0.0147148	0.0430573	-0.0320302	-0.0313726	-0.0207231	0.0516227	-0.0575043	-0.00625761	-0.0446638
ITIH5	0.163372	0.33751	0.267103	0.322138	0.122224	0.181999	0.353897	0.145947	0.0834165	1	-0.0122642	0.00346166	-0.0284227	-0.108505	-0.0524573	0.00831824	-0.00471411	0.0109806	0.0161197	-0.0228108	-0.172014	-0.155568	-0.132676	-0.138992	-0.096217	-0.196781	-0.00169218	-0.216113	-0.0271281	-0.213724
SFRP2	0.00187595	-0.0346354	-0.0462769	-0.0298163	0.036383	0.0288564	-0.00672479	0.00754738	-0.0147019	-0.0122642	1	-0.006036	0.0146461	0.0158571	0.0449084	-0.00604422	0.0262838	-0.0220049	0.0346672	0.0610182	-0.0281876	0.0344133	-0.000279292	0.00434786	-0.017475	-0.011416	0.0397905	-0.00429475	0.000298956	-0.0245776
APOE	-0.0162783	-0.0314864	-0.022696	-0.0170587	0.0553577	0.000735585	-0.00815455	0.00775358	0.0055893	0.00346166	-0.006036	1	0.00595206	0.0186178	0.0204989	0.0298512	0.024051	0.00847605	-0.0135798	-0.01333	0.0103029	0.0214066	-0.0181651	0.0211698	-0.00150423	-0.0111146	0.00120801	0.0137508	-0.0172671	-0.0062329
IGFBP4	0.00601297	-0.055353	0.00354189	-0.035534	0.00700359	-0.0102577	-2.3298e-05	-0.0062132	0.0693582	-0.0284227	0.0146461	0.00595206	1	0.0387951	0.0303145	0.000118684	0.0216805	0.0088516	0.0100378	0.00308088	-0.0378712	-0.0461007	0.0334751	0.00425145	-0.00989755	-0.0233983	0.0185554	0.0159853	-0.00188463	-0.0318229
NTRK2	-0.0259231	-0.202711	-0.0856167	-0.173652	-0.00924725	-0.143313	-0.198893	-0.0494271	-0.0403233	-0.108505	0.0158571	0.0186178	0.0387951	1	0.0302899	-0.0123989	0.0666733	0.0149497	0.0216948	0.000141842	-0.00857079	0.0913603	-0.0438329	0.0371239	0.00491497	0.0155312	0.0233498	0.0732853	-0.0296804	0.0329923
GPC3	-0.0385651	-0.0734438	-0.0773107	-0.0987068	0.00781416	-0.0529701	-0.0477272	-0.0364409	-0.0418117	-0.0524573	0.0449084	0.0204989	0.0303145	0.0302899	1	0.00522293	-0.00320283	-0.00035477	0.00223102	0.063279	-0.0538492	-0.0248806	-0.0351428	-0.034546	-0.0310005	-0.0221007	-0.0171411	-0.0326552	-0.00591045	-0.0544953
CD74	-0.0163005	0.00478133	0.0145609	0.00746428	0.0118751	0.05695	0.0259587	0.00375161	-0.0125771	0.00831824	-0.00604422	0.0298512	0.000118684	-0.0123989	0.00522293	1	-0.0114831	-0.0140285	0.0201566	0.0276223	-0.0112373	-0.014738	0.00190708	-0.0303624	-0.0207821	-0.0196951	-0.00940802	-0.0175642	-0.0107322	-0.00723168
RSPO3	-0.00653496	-0.0877039	-0.0056044	-0.0786014	-0.0211725	-0.0252275	-0.050846	-0.0447443	-0.00156489	-0.00471411	0.0262838	0.024051	0.0216805	0.0666733	-0.00320283	-0.0114831	1	-0.0121305	0.0235658	0.0116697	-0.0827465	0.00560826	-0.069149	-0.0260249	-0.0268961	-0.0621666	-0.013515	-0.0251736	-0.0265114	-0.0761242
CCNL1	0.0078846	-0.0286468	0.0381267	0.0184587	0.0100585	0.0159941	0.0179936	0.000507358	0.0310283	0.0109806	-0.0220049	0.00847605	0.0088516	0.0149497	-0.00035477	-0.0140285	-0.0121305	1	0.0247915	0.0245945	-0.00763792	0.0310511	0.0328849	-0.0105933	0.00788672	-0.0173767	0.0508284	-0.00314183	0.0259899	-0.0130961
IRF1	0.0755372	0.0148228	0.0562808	0.0523238	0.056381	0.0715316	0.0419524	0.031232	0.0377754	0.0161197	0.0346672	-0.0135798	0.0100378	0.0216948	0.00223102	0.0201566	0.0235658	0.0247915	1	0.00808894	-0.0159168	-0.00326634	0.00293886	0.00483396	-0.0584155	0.0152763	0.00323041	-0.026118	-0.0278111	-0.00732791
GGT5	0.0110799	-0.0666088	-0.00313204	-0.0549106	0.063792	-0.0236194	0.0319732	-0.00473658	0.0157031	-0.0228108	0.0610182	-0.01333	0.00308088	0.000141842	0.063279	0.0276223	0.0116697	0.0245945	0.00808894	1	-0.0726594	-0.0635493	-0.0523482	-0.0431827	-0.0390618	-0.0661147	-0.0196269	-0.0421436	-0.0199383	-0.0767648
MFAP5	-0.0612386	-0.040139	-0.231435	-0.0930924	-0.145956	-0.0803029	-0.269256	-0.0747771	-0.0138915	-0.172014	-0.0281876	0.0103029	-0.0378712	-0.00857079	-0.0538492	-0.0112373	-0.0827465	-0.00763792	-0.0159168	-0.0726594	1	0.248191	0.321636	0.292987	0.227107	0.434086	0.0550392	0.364902	0.129694	0.432492
PCOLCE2	-0.0451957	-0.180098	-0.216992	-0.187019	-0.107826	-0.0899693	-0.334418	-0.0980474	-0.0147148	-0.155568	0.0344133	0.0214066	-0.0461007	0.0913603	-0.0248806	-0.014738	0.00560826	0.0310511	-0.00326634	-0.0635493	0.248191	1	0.136971	0.257598	0.208584	0.287622	0.0400742	0.299151	0.0538755	0.317765
TNXB	-0.0252395	-0.0644547	-0.0938961	-0.0267684	-0.0615161	0.00349859	-0.0896833	-0.0501725	0.0430573	-0.132676	-0.000279292	-0.0181651	0.0334751	-0.0438329	-0.0351428	0.00190708	-0.069149	0.0328849	0.00293886	-0.0523482	0.321636	0.136971	1	0.186847	0.120966	0.345202	0.0911142	0.194184	0.133663	0.337176
CD55	-0.0357604	-0.150005	-0.186736	-0.132473	-0.0879798	-0.10891	-0.254	-0.0570501	-0.0320302	-0.138992	0.00434786	0.0211698	0.00425145	0.0371239	-0.034546	-0.0303624	-0.0260249	-0.0105933	0.00483396	-0.0431827	0.292987	0.257598	0.186847	1	0.193847	0.35076	0.0789504	0.380885	0.0762732	0.379747
PRG4	-0.030709	-0.102215	-0.174293	-0.112035	-0.0697653	-0.0747408	-0.235322	-0.037227	-0.0313726	-0.096217	-0.017475	-0.00150423	-0.00989755	0.00491497	-0.0310005	-0.0207821	-0.0268961	0.00788672	-0.0584155	-0.0390618	0.227107	0.208584	0.120966	0.193847	1	0.232793	0.00781914	0.261286	0.0601288	0.270881
FBN1	-0.022705	-0.153318	-0.234331	-0.114714	-0.13526	-0.0649879	-0.249261	-0.0591114	-0.0207231	-0.196781	-0.011416	-0.0111146	-0.0233983	0.0155312	-0.0221007	-0.0196951	-0.0621666	-0.0173767	0.0152763	-0.0661147	0.434086	0.287622	0.345202	0.35076	0.232793	1	0.0829711	0.408506	0.12141	0.456465
CD248	0.0634746	-0.0196102	-0.04446	-0.015731	0.0415337	0.0452052	-0.0365455	-0.0268556	0.0516227	-0.00169218	0.0397905	0.00120801	0.0185554	0.0233498	-0.0171411	-0.00940802	-0.013515	0.0508284	0.00323041	-0.0196269	0.0550392	0.0400742	0.0911142	0.0789504	0.00781914	0.0829711	1	0.0525704	0.0942498	0.0559252
SEMA3C	-0.0772095	-0.234422	-0.294749	-0.222076	-0.109851	-0.166693	-0.387989	-0.0944294	-0.0575043	-0.216113	-0.00429475	0.0137508	0.0159853	0.0732853	-0.0326552	-0.0175642	-0.0251736	-0.00314183	-0.026118	-0.0421436	0.364902	0.299151	0.194184	0.380885	0.261286	0.408506	0.0525704	1	0.110164	0.427875
FN1	-0.0122554	0.0324352	-0.0969644	0.00351364	-0.0318628	0.0193019	-0.0629991	-0.0437294	-0.00625761	-0.0271281	0.000298956	-0.0172671	-0.00188463	-0.0296804	-0.00591045	-0.0107322	-0.0265114	0.0259899	-0.0278111	-0.0199383	0.129694	0.0538755	0.133663	0.0762732	0.0601288	0.12141	0.0942498	0.110164	1	0.134237
CREB5	-0.0712145	-0.148447	-0.277067	-0.166141	-0.126271	-0.131398	-0.345033	-0.099951	-0.0446638	-0.213724	-0.0245776	-0.0062329	-0.0318229	0.0329923	-0.0544953	-0.00723168	-0.0761242	-0.0130961	-0.00732791	-0.0767648	0.432492	0.317765	0.337176	0.379747	0.270881	0.456465	0.0559252	0.427875	0.134237	1

[truncated: 5 more sheets: Fig. S4, Fig. S5, Fig. S6, Fig. S7, Fig. S8]
